# Supplementary material for: Biocompatible Ir(III) Complexes as Oxygen Sensors for Phosphorescence Lifetime Imaging
Source: Molecules. 2021 May 13;26(10):2898. doi: 10.3390/molecules26102898 (PMC8153025; doi:10.3390/molecules26102898)
Supplement: Supplementary file 1 [file molecules-26-02898-s001.zip]

Archive with 1 entries (1 files):
- molecules-1215256-supplementary.pdf
